# Supplementary material for: MicroRNAs Are Involved in the Development of Morphine-Induced Analgesic Tolerance and Regulate Functionally Relevant Changes in Serpini1
Source: Front Mol Neurosci. 2016 Mar 24;9:20. doi: 10.3389/fnmol.2016.00020 (PMC4805586; doi:10.3389/fnmol.2016.00020)
Supplement: Supplementary Table 2 — Hypergeometric testing to identify differentially expressed miRNAs that ‘over-target’ differentially expressed mRNAs. [file Table2.XLSX]

## Sheet: Sheet1
Dirction of change miRNA/mRNA	miRNA	mRNA targeted by miRNA	% Total Down-regulated mRNA	Total mRNA targeted by miRNA	% Total possible genes	Total Possible genes	Total Down-regulated mRNA	Hyper-geometric p-value	FDR adjusted p-value
down/down	mmu-miR-27a	13	0.276596	2073	0.193053	10738	47	0.0558561	0.18138
	mmu-miR-9	12	0.255319	1860	0.173217	10738	47	0.0520335	0.18138
	mmu-miR-382*	11	0.234043	1782	0.165953	10738	47	0.078179	0.18138
	mmu-miR-146b	10	0.212766	1714	0.15962	10738	47	0.118338	0.219771
	mmu-miR-872	9	0.191489	1063	0.0989942	10738	47	0.0150236	0.18138
	mmu-miR-338-3p	9	0.191489	1401	0.130471	10738	47	0.0781251	0.18138
	mmu-miR-34c	9	0.191489	1681	0.156547	10738	47	0.190779	0.256345
	mmu-miR-146a	9	0.191489	1708	0.159061	10738	47	0.204532	0.256345
	mmu-miR-29b	9	0.191489	1726	0.160738	10738	47	0.213949	0.256345
	mmu-miR-199b	8	0.170213	1233	0.114826	10738	47	0.083714	0.18138
	mmu-miR-218	8	0.170213	1563	0.145558	10738	47	0.237776	0.25759
	mmu-miR-154*	7	0.148936	1324	0.1233	10738	47	0.216907	0.256345
	mmu-miR-1	5	0.106383	1460	0.135966	10738	47	0.630541	0.630541
down/up	mmu-miR-146a	9	0.290323	1708	0.159076	10737	31	0.0181986	0.121066
	mmu-miR-146b	9	0.290323	1714	0.159635	10737	31	0.0186255	0.121066
	mmu-miR-154*	6	0.193548	1324	0.123312	10737	31	0.0789954	0.342313
	mmu-miR-9	6	0.193548	1860	0.173233	10737	31	0.283259	0.706357
	mmu-miR-34c	5	0.16129	1681	0.156561	10737	31	0.355533	0.706357
	mmu-miR-29b	5	0.16129	1726	0.160753	10737	31	0.380346	0.706357
	mmu-miR-27a	5	0.16129	2073	0.193071	10737	31	0.569379	0.707593
	mmu-miR-872	4	0.129032	1063	0.0990034	10737	31	0.187501	0.609378
	mmu-miR-382*	4	0.129032	1782	0.165968	10737	31	0.602701	0.707593
	mmu-miR-338-3p	3	0.0967742	1401	0.130483	10737	31	0.589741	0.707593
	mmu-miR-1	3	0.0967742	1460	0.135978	10737	31	0.62421	0.707593
	mmu-miR-218	3	0.0967742	1563	0.145571	10737	31	0.680253	0.707593
	mmu-miR-199b	2	0.0645161	1233	0.114837	10737	31	0.707593	0.707593
up/down	mmu-miR-467a-1*	16	0.340426	2487	0.231607	10738	47	0.0300691	0.127794
	mmu-miR-126-5p	13	0.276596	2652	0.246973	10738	47	0.25535	0.440889
	mmu-miR-335-3p	13	0.276596	2803	0.261036	10738	47	0.333149	0.440889
	mmu-miR-423-5p	12	0.255319	1573	0.146489	10738	47	0.0150303	0.0855856
	mmu-miR-194	11	0.234043	1669	0.155429	10738	47	0.0517509	0.175953
	mmu-miR-202-5p	10	0.212766	1052	0.0979698	10738	47	0.00483999	0.0822799
	mmu-miR-490	8	0.170213	1163	0.108307	10738	47	0.0623255	0.176589
	mmu-miR-469	8	0.170213	1526	0.142112	10738	47	0.216565	0.440889
	mmu-miR-342-5p	7	0.148936	750	0.0698454	10738	47	0.0151033	0.0855856
	mmu-miR-505	7	0.148936	1470	0.136897	10738	47	0.310832	0.440889
	mmu-miR-690	6	0.12766	1343	0.12507	10738	47	0.372469	0.440889
	mmu-miR-376b	6	0.12766	1365	0.127119	10738	47	0.38902	0.440889
	mmu-miR-380-3p	5	0.106383	1375	0.12805	10738	47	0.568862	0.568862
	mmu-miR-483*	4	0.0851064	1109	0.103278	10738	47	0.542285	0.568862
	mmu-let-7d*	2	0.0425532	303	0.0282175	10738	47	0.146319	0.355346
	mmu-miR-184	2	0.0425532	455	0.0423729	10738	47	0.320906	0.440889
	mmu-miR-574-3p	1	0.0212766	301	0.0280313	10738	47	0.381165	0.440889
	mmu-miR-376a	0	0	282	0.0262619	10738	47	--	--
up/up	mmu-miR-505	7	0.225806	1470	0.136897	10738	31	0.0525677	0.681497
	mmu-miR-126-5p	7	0.225806	2652	0.246973	10738	31	0.511711	0.762819
	mmu-miR-335-3p	7	0.225806	2803	0.261036	10738	31	0.583332	0.762819
	mmu-miR-423-5p	5	0.16129	1573	0.146489	10738	31	0.297074	0.721465
	mmu-miR-490	4	0.129032	1163	0.108307	10738	31	0.240528	0.681497
	mmu-miR-469	4	0.129032	1526	0.142112	10738	31	0.45578	0.762819
	mmu-miR-194	4	0.129032	1669	0.155429	10738	31	0.539881	0.762819
	mmu-miR-342-5p	3	0.0967742	750	0.0698454	10738	31	0.167524	0.681497
	mmu-miR-690	3	0.0967742	1343	0.12507	10738	31	0.554254	0.762819
	mmu-miR-483*	2	0.0645161	1109	0.103278	10738	31	0.634471	0.77043
	mmu-miR-376b	2	0.0645161	1365	0.127119	10738	31	0.773178	0.826256
	mmu-miR-380-3p	2	0.0645161	1375	0.12805	10738	31	0.777653	0.826256
	mmu-miR-467a-1*	2	0.0645161	2487	0.231607	10738	31	0.985177	0.985177
	mmu-miR-376a	1	0.0322581	282	0.0262619	10738	31	0.195255	0.681497
	mmu-miR-574-3p	1	0.0322581	301	0.0280313	10738	31	0.215388	0.681497
	mmu-let-7d*	1	0.0322581	303	0.0282175	10738	31	0.217521	0.681497
	mmu-miR-184	1	0.0322581	455	0.0423729	10738	31	0.380493	0.762819
	mmu-miR-202-5p	0	0	1052	0.0979698	10738	31	--	--
	Red: validated miRNA
